# Supplementary material for: Ecosystem effects of fishing & El Niño at the Galápagos Marine Reserve
Source: PeerJ. 2019 May 8;7:e6878. doi: 10.7717/peerj.6878 (PMC6511225; doi:10.7717/peerj.6878)
Supplement: Supplemental Information 1 — Output simulation data used for Fig. 2 [file peerj-07-6878-s001.csv]

Floreana
LOD	>+/- 40%	>+/- 20%	Present LOD	LOD	Catch/MSY
0	0	0	85.3	0	0
1.788228954	0	0	85.3	6.864635875	0.082897597
10.07707789	0	0	85.3	16.16066866	0.413291213
21.01996574	0	0.03	85.3	28.30292091	0.725993834
32.86004734	0	0.03	85.3	42.83793641	0.925737825
45.60558447	0.023255814	0.03	85.3	58.29559597	1
59.21807254	0.023255814	0.03	85.3	73.12991935	0.937180874
73.45237997	0.023255814	0.03	85.3	86.52053354	0.732086482
86.95620706	0.023255814	0.03	85.3	97.82770776	0.419650484
96.05943946	0.023255814	0.03	85.3	99.99809066	0.144888448
99.3001607	0.023255814	0.03	85.3
Unfished Floreana
LOD	>+/- 40%	>+/- 20%	Present LOD	LOD	Catch/MSY
0	0	0	85.34	0	0
27.47079996	0	0.023255814	85.34	27.47079996	1
67.96534315	0.023255814	0.046511628	85.34	67.96534315	0.883358611
99.63074088	0.046511628	0.162790698	85.34	99.63074088	0.015273536
				99.99995812	2.30956E-06
Bolivar Channel
LOD	>+/- 40%	>+/- 20%	Present LOD	LOD	Catch/MSY
0	0	0	85.3	0	0
19.67238926	0	0	85.3	19.67238926	0.764669476
47.47560708	0.103448276	0.24137931	85.3	47.47560708	1
83.35708169	0.068965517	0.206896552	85.3	83.35708169	0.475291055
99.95018265	0.068965517	0.206896552	85.3	99.95018265	0.001896922
Unfished Bolivar Channel
LOD	>+/- 40%	>+/- 20%	Present LOD	LOD	Catch/MSY
0	0	0	62.015	0	0
11.98711859	0	0.034482759	62.015	11.98711859	0.411159779
22.67774373	0.034482759	0.137931034	62.015	22.67774373	0.722435068
34.43650588	0.103448276	0.206896552	62.015	34.43650588	0.918856449
46.48499543	0.206896552	0.206896552	62.015	46.48499543	1
66.96052309	0.206896552	0.275862069	62.015	66.96052309	0.926080756
74.65126759	0.206896552	0.310344828	62.015	74.65126759	0.828931316
80.75719077	0.206896552	0.344827586	62.015	80.75719077	0.719155618
85.44110489	0.206896552	0.379310345	62.015	85.44110489	0.612118266
88.89143998	0.206896552	0.379310345	62.015	88.89143998	0.518945978
91.34841187	0.206896552	0.379310345	62.015	91.34841187	0.44458291
95.84489482	0.206896552	0.379310345	62.015	95.84489482	0.29116386
97.55456105	0.206896552	0.379310345	62.015	97.55456105	0.228481534
99.28641506	0.206896552	0.379310345	62.015	99.28641506	0.166678684
100	0.827586207	0.827586207	62.015	100	0
Bolivar Channel El Nino
LOD	>+/- 40%	>+/- 20%	Present LOD	LOD	Catch/MSY
0	0	0	62.015	0	0
20.91293682	0	0.034482759	62.015	20.91293682	0.780623853
49.34370158	0.034482759	0.034482759	62.015	49.34370158	1
85.01507315	0.034482759	0.068965517	62.015	85.01507315	0.443723133
99.96467531	0.034482759	0.103448276	62.015	99.96467531	0.00139468
Unfished Bolivar Channel El Nino
LOD	>+/- 40%	>+/- 20%	Present LOD	LOD	Catch/MSY
0	0	0	62.015	0	0
7.941593756	0.034482759	0.034482759	62.015	7.941593756	0.409229737
18.10044322	0.034482759	0.068965517	62.015	18.10044322	0.728140564
30.34120291	0.068965517	0.275862069	62.015	30.34120291	0.928968211
43.76115493	0.24137931	0.379310345	62.015	43.76115493	1
57.07071534	0.310344828	0.448275862	62.015	57.07071534	0.954173808
69.44381756	0.344827586	0.586206897	62.015	69.44381756	0.814993552
80.52154224	0.344827586	0.620689655	62.015	80.52154224	0.606116871
90.32070493	0.448275862	0.620689655	62.015	90.32070493	0.34422106
98.55683237	0.482758621	0.655172414	62.015	98.55683237	0.057738162
99.99873475	0.482758621	0.655172414	62.015	99.99873475	5.62444E-05
