# Supplementary material for: Ecosystem effects of fishing & El Niño at the Galápagos Marine Reserve
Source: PeerJ. 2019 May 8;7:e6878. doi: 10.7717/peerj.6878 (PMC6511225; doi:10.7717/peerj.6878)
Supplement: Supplemental Information 2 — Keystone simulation data used to create Fig. 3. [file peerj-07-6878-s002.csv]

Model	RTI	Keystone	Bacalao
Bolivar Channel El Nino	0.152	0.067	Unfished
Bolivar Channel El Nino	0.044992588	-0.645205865	Modern
Bolivar Channel	0.162	0.153	Unfished
Bolivar Channel	0.090331825	-0.56988589	Modern
Floreana Island	0.246	-0.247	Unfished
Floreana Island	0.081860927	-0.713576855	Modern
